# Supplementary material for: Four distinct network patterns of supramolecular/polymer composite hydrogels controlled by formation kinetics and interfiber interactions
Source: Nat Commun. 2023 Mar 27;14:1696. doi: 10.1038/s41467-023-37412-0 (PMC10042874; doi:10.1038/s41467-023-37412-0)
Supplement: Supplementary file 9 — Source Data [file 41467_2023_37412_MOESM9_ESM.xlsx]

## Sheet: Figure 2
													DBS-COOH Agarose
BPmoc-F3_Agarose					GalNAc-cycC6 Agarose				Phos-MecycC5_agarose					agarose	supra
	agarose	supramolecular				agarose	supra			supra	agarose		0	615.5	4412.5
0	1296	667.5			0	876.852	834.344		0	608	1392		0.01542	604.5	4310
0.01542	1298	652.5			0.01542	871.279	841.35		0.01542	584	1381		0.03084	593.5	4192.5
0.03084	1301.5	634			0.03084	869.681	856.488		0.03084	565	1371		0.04626	582.5	4062
0.04626	1307	613.5			0.04626	871.443	878.738		0.04626	549	1361		0.06169	572	3922
0.06169	1314	592.5			0.06169	876.539	907.063		0.06169	535	1353		0.07711	562	3775
0.07711	1322.5	572.5			0.07711	884.527	939.277		0.07711	522	1346		0.09253	552.5	3624
0.09253	1332.5	554.5			0.09253	893.831	974.448		0.09253	510	1342		0.10795	544	3472.5
0.10795	1343.5	539			0.10795	903.481	1010.92		0.10795	497	1341		0.12337	536.5	3324
0.12337	1354.5	526			0.12337	912.842	1046.92		0.12337	484	1341		0.13879	529.5	3182.5
0.13879	1366	515			0.13879	920.781	1081.57		0.13879	473	1343		0.15422	523.5	3051
0.15422	1378	505.5			0.15422	926.75	1114.26		0.15422	463	1346		0.16964	518.5	2932
0.16964	1390.5	496.5			0.16964	930.74	1144.25		0.16964	456	1349		0.18506	514.5	2828
0.18506	1403.5	487.5			0.18506	933.754	1173.03		0.18506	452	1352		0.20048	512	2741
0.20048	1416.5	478			0.20048	936.14	1202.46		0.20048	450	1353		0.2159	510	2673
0.2159	1430.5	467.5			0.2159	938.782	1235.12		0.2159	450	1354		0.23132	509	2625
0.23132	1445.5	456			0.23132	942.424	1275.28		0.23132	452	1353		0.24675	509.5	2598
0.24675	1461	444.5			0.24675	947.08	1327.95		0.24675	454	1352		0.26217	510.5	2592.5
0.26217	1477	433.5			0.26217	953.069	1398.45		0.26217	454	1349		0.27759	511.5	2609
0.27759	1493	423.5			0.27759	960.309	1491.14		0.27759	454	1346		0.29301	513	2648.5
0.29301	1509	417			0.29301	968.896	1609.93		0.29301	454	1343		0.30843	514.5	2711.5
0.30843	1523.5	415			0.30843	978.074	1759.79		0.30843	455	1339		0.32385	515.5	2797
0.32385	1535.5	418			0.32385	987.243	1942.33		0.32385	459	1335		0.33928	516	2903.5
0.33928	1544.5	427.5			0.33928	996.514	2157.47		0.33928	469	1329		0.3547	515.5	3030
0.3547	1549	444			0.3547	1005.78	2403.52		0.3547	486	1322		0.37012	514	3173
0.37012	1548	467.5			0.37012	1014.49	2676.32		0.37012	515	1314		0.38554	511.5	3329
0.38554	1541	497			0.38554	1022.89	2969.95		0.38554	556	1304		0.40096	508.5	3494
0.40096	1528.5	530.5			0.40096	1031.78	3276.44		0.40096	610	1293		0.41638	504.5	3662.5
0.41638	1511	567			0.41638	1040.37	3587.33		0.41638	677	1282		0.43181	499	3830.5
0.43181	1489	604.5			0.43181	1048.36	3890.64		0.43181	757	1271		0.44723	493.5	3994
0.44723	1464.5	640			0.44723	1056.96	4177.69		0.44723	846	1261		0.46265	488	4149
0.46265	1439.5	671			0.46265	1065.19	4439.88		0.46265	941	1252		0.47807	482	4293
0.47807	1415.5	695.5			0.47807	1072.31	4668.4		0.47807	1037	1245		0.49349	477	4425
0.49349	1394	712.5			0.49349	1078.75	4855.2		0.49349	1129	1240		0.50891	473	4543.5
0.50891	1376	720.5			0.50891	1083.75	4993.06		0.50891	1211	1239		0.52434	470	4647.5
0.52434	1362	718.5			0.52434	1086.54	5076.88		0.52434	1278	1241		0.53976	468.5	4737
0.53976	1352	706.5			0.53976	1086.93	5102.8		0.53976	1324	1248		0.55518	468	4811
0.55518	1346	686			0.55518	1085.25	5068.19		0.55518	1347	1258		0.5706	468.5	4869.5
0.5706	1343	659			0.5706	1081.88	4972.34		0.5706	1342	1273		0.58602	470	4911.5
0.58602	1342	627.5			0.58602	1075.9	4817.06		0.58602	1311	1293		0.60144	471.5	4936.5
0.60144	1343	593			0.60144	1068.04	4607.43		0.60144	1255	1316		0.61687	472.5	4944.5
0.61687	1345	558			0.61687	1059.12	4350.1		0.61687	1177	1342		0.63229	473.5	4935
0.63229	1347	525			0.63229	1048.95	4053.75		0.63229	1082	1371		0.64771	474.5	4909
0.64771	1349.5	494.5			0.64771	1037.87	3728.81		0.64771	978	1401		0.66313	475	4868
0.66313	1352.5	468.5			0.66313	1025.94	3387.85		0.66313	871	1431		0.67855	475	4815
0.67855	1355.5	447.5			0.67855	1013	3043.14		0.67855	768	1461		0.69397	475	4754
0.69397	1359.5	431.5			0.69397	999.731	2707.47		0.69397	677	1490		0.7094	475.5	4689.5
0.7094	1365	420.5			0.7094	987.118	2393.05		0.7094	602	1516		0.72482	476	4625.5
0.72482	1373	413			0.72482	975.314	2108.31		0.72482	549	1539		0.74024	476	4565.5
0.74024	1385	408.5			0.74024	963.928	1861.82		0.74024	520	1559		0.75566	475.5	4514
0.75566	1401.5	406.5			0.75566	953.688	1658.7		0.75566	517	1574		0.77108	474	4473.5
0.77108	1423.5	406			0.77108	945.274	1501.25		0.77108	540	1585		0.7865	471.5	4445
0.7865	1452	406.5			0.7865	938.649	1388.53		0.7865	587	1592		0.80193	467.5	4428.5
0.80193	1486.5	408			0.80193	933.142	1318.18		0.80193	657	1594		0.81735	462.5	4422.5
0.81735	1526.5	409.5			0.81735	928.665	1285.9		0.81735	746	1592		0.83277	457	4423.5
0.83277	1571.5	411.5			0.83277	925.632	1286.42		0.83277	849	1587		0.84819	451	4428
0.84819	1620	414			0.84819	923.133	1315.31		0.84819	964	1578		0.86361	445.5	4433.5
0.86361	1669	416.5			0.86361	921.291	1367.47		0.86361	1084	1567		0.87903	441.5	4436
0.87903	1716	419.5			0.87903	920.65	1438.29		0.87903	1206	1553		0.89446	439	4433.5
0.89446	1759	423			0.89446	921.651	1525.54		0.89446	1322	1538		0.90988	438.5	4425
0.90988	1795.5	427			0.90988	923.508	1626.11		0.90988	1430	1521		0.9253	440	4411
0.9253	1823	431.5			0.9253	927.164	1737.8		0.9253	1524	1503		0.94072	443.5	4393.5
0.94072	1839.5	436			0.94072	931.989	1858.4		0.94072	1601	1483		0.95614	448.5	4375
0.95614	1844.5	440.5			0.95614	937.593	1985.54		0.95614	1657	1461		0.97156	455	4360
0.97156	1838.5	445.5			0.97156	943.903	2116.69		0.97156	1689	1438		0.98698	462.5	4352.5
0.98698	1822	451.5			0.98698	950.654	2247.63		0.98698	1697	1415		1.00241	470.5	4356.5
1.00241	1796	459.5			1.00241	957.428	2373.51		1.00241	1681	1390		1.01783	479.5	4375.5
1.01783	1763	469.5			1.01783	964.503	2487.38		1.01783	1640	1367		1.03325	488	4411.5
1.03325	1724.5	482.5			1.03325	971.237	2584.47		1.03325	1577	1345		1.04867	496.5	4466
1.04867	1682.5	500			1.04867	977.089	2658.22		1.04867	1494	1325		1.06409	504.5	4540
1.06409	1639.5	522			1.06409	981.984	2703.13		1.06409	1395	1309		1.07951	511.5	4633.5
1.07951	1597	548.5			1.07951	984.938	2714.48		1.07951	1283	1298		1.09494	517.5	4745
1.09494	1556	579.5			1.09494	985.823	2690.99		1.09494	1164	1290		1.11036	521.5	4874.5
1.11036	1517	613			1.11036	984.765	2632.13		1.11036	1041	1288		1.12578	523	5021
1.12578	1480.5	647			1.12578	980.297	2540.61		1.12578	919	1289		1.1412	522	5183.5
1.1412	1447	680			1.1412	973.159	2422.96		1.1412	802	1293		1.15662	519.5	5361.5
1.15662	1416	709			1.15662	963.562	2285.98		1.15662	692	1300		1.17204	515	5554.5
1.17204	1387	731.5			1.17204	951.597	2138.88		1.17204	593	1309		1.18747	508.5	5762.5
1.18747	1360	746.5			1.18747	938.956	1991.96		1.18747	507	1318		1.20289	502	5984.5
1.20289	1334.5	752			1.20289	926.651	1854.93		1.20289	434	1327		1.21831	496.5	6219.5
1.21831	1310	747.5			1.21831	915.102	1734.28		1.21831	376	1336		1.23373	492.5	6466.5
1.23373	1286.5	734.5			1.23373	905.635	1636.96		1.23373	332	1345		1.24915	491.5	6724.5
1.24915	1264	714.5			1.24915	898.2	1566.75		1.24915	302	1353		1.26457	494	6990.5
1.26457	1242	689.5			1.26457	893.214	1524.43		1.26457	284	1359		1.28	499.5	7261
1.28	1221.5	662			1.28	890.635	1510.13		1.28	278	1364		1.29542	508.5	7532.5
1.29542	1203	634			1.29542	890.313	1521.57		1.29542	282	1367		1.31084	520.5	7800.5
1.31084	1186	607.5			1.31084	891.98	1557.22		1.31084	293	1367		1.32626	533.5	8059.5
1.32626	1171	585			1.32626	894.447	1612.09		1.32626	311	1364		1.34168	546.5	8304
1.34168	1158	566.5			1.34168	898.546	1682.44		1.34168	334	1357		1.3571	559.5	8528.5
1.3571	1147	551.5			1.3571	903.924	1767.05		1.3571	360	1348		1.37253	571	8729
1.37253	1137.5	540			1.37253	910.25	1865.21		1.37253	390	1338		1.38795	580	8902.5
1.38795	1129.5	531			1.38795	918.697	1978.62		1.38795	421	1326		1.40337	587	9047
1.40337	1122.5	523.5			1.40337	929.653	2109.93		1.40337	455	1316		1.41879	592	9164.5
1.41879	1116	516			1.41879	942.539	2264.49		1.41879	493	1308		1.43421	595.5	9259
1.43421	1110	508			1.43421	958.969	2448.91		1.43421	535	1305		1.44963	597.5	9334.5
1.44963	1104.5	499			1.44963	978.021	2669.24		1.44963	583	1305		1.46506	598.5	9396
1.46506	1099.5	488.5			1.46506	997.885	2931.91		1.46506	638	1310		1.48048	599.5	9449.5
1.48048	1095	477			1.48048	1018.12	3241.82		1.48048	699	1318		1.4959	600	9499
1.4959	1091	464			1.4959	1037.87	3601.97		1.4959	767	1327		1.51132	600.5	9546.5
1.51132	1088	450.5			1.51132	1054.98	4012.34		1.51132	840	1336		1.52674	601	9591.5
1.52674	1086	437.5			1.52674	1069.36	4468.25		1.52674	916	1343		1.54216	601	9630
1.54216	1084	425.5			1.54216	1079.52	4960.07		1.54216	991	1346		1.55759	601.5	9656.5
1.55759	1082	415			1.55759	1086.41	5472.64		1.55759	1063	1345		1.57301	602	9665
1.57301	1079.5	406.5			1.57301	1090.74	5987.89		1.57301	1126	1340		1.58843	602.5	9649
1.58843	1075.5	401			1.58843	1092.17	6480.83		1.58843	1179	1330		1.60385	603.5	9603.5
1.60385	1070.5	398.5			1.60385	1092.68	6926.83		1.60385	1219	1319		1.61927	604.5	9526.5
1.61927	1064.5	399			1.61927	1092.98	7304.4		1.61927	1245	1306		1.63469	605.5	9419
1.63469	1058	402			1.63469	1093.41	7590.28		1.63469	1257	1294		1.65012	606	9286
1.65012	1052	408			1.65012	1093.83	7765.62		1.65012	1259	1283		1.66554	606	9136
1.66554	1046.5	417			1.66554	1094.13	7816.96		1.66554	1252	1273		1.68096	605	8978.5
1.68096	1042.5	428.5			1.68096	1093.37	7738.28		1.68096	1240	1264		1.69638	602	8825
1.69638	1041	442.5			1.69638	1090.78	7529.55		1.69638	1228	1256		1.7118	597.5	8686.5
1.7118	1042.5	458.5			1.7118	1085.82	7200.57		1.7118	1219	1250		1.72722	592	8572.5
1.72722	1047	476.5			1.72722	1077.98	6765.75		1.72722	1216	1244		1.74265	585	8489.5
1.74265	1054	497			1.74265	1067.95	6249.25		1.74265	1218	1239		1.75807	577	8439.5
1.75807	1063.5	519.5			1.75807	1054.91	5674.2		1.75807	1227	1235		1.77349	568.5	8422.5
1.77349	1075.5	543.5			1.77349	1040.38	5067.99		1.77349	1241	1234		1.78891	559.5	8434
1.78891	1089.5	568.5			1.78891	1024.47	4457.04		1.78891	1256	1236		1.80433	551	8466
1.80433	1105	593.5			1.80433	1007.72	3867.26		1.80433	1271	1242		1.81975	543	8510
1.81975	1120.5	617.5			1.81975	990.861	3320.16		1.81975	1280	1253		1.83518	535.5	8555.5
1.83518	1135.5	639.5			1.83518	975.427	2834.96		1.83518	1281	1267		1.8506	529	8591.5
1.8506	1149.5	659			1.8506	960.24	2424.16		1.8506	1271	1286		1.86602	523.5	8609
1.86602	1161	674.5			1.86602	946.775	2098.42		1.86602	1249	1309		1.88144	518.5	8599.5
1.88144	1169.5	685			1.88144	935.531	1861.82		1.88144	1213	1335		1.89686	514	8557.5
1.89686	1175	691			1.89686	927.602	1717.81		1.89686	1165	1363		1.91228	510.5	8480
1.91228	1177	692			1.91228	921.899	1663.3		1.91228	1106	1392		1.9277	507.5	8366.5
1.9277	1176	688.5			1.9277	919.376	1694.71		1.9277	1039	1420		1.94313	504.5	8219.5
1.94313	1172.5	681.5			1.94313	920.058	1805.15		1.94313	968	1446		1.95855	502	8043.5
1.95855	1166.5	671.5			1.95855	924.888	1984.12		1.95855	896	1470		1.97397	500	7845
1.97397	1159	659.5			1.97397	932.897	2220.43		1.97397	829	1491		1.98939	498.5	7632.5
1.98939	1150.5	646.5			1.98939	944.077	2497.77		1.98939	771	1506		2.00481	497.5	7415
2.00481	1142	633			2.00481	957.549	2799.84		2.00481	725	1517		2.02023	496	7201
2.02023	1133.5	619.5			2.02023	973	3108		2.02023	694	1523		2.03566	494	6998
2.03566	1125	606			2.03566	989.764	3403.21		2.03566	683	1524		2.05108	492	6812
2.05108	1117.5	593			2.05108	1005.75	3668.61		2.05108	690	1520		2.0665	489.5	6647.5
2.0665	1112	580.5			2.0665	1020.64	3889.12		2.0665	717	1512		2.08192	486	6506
2.08192	1108.5	567.5			2.08192	1033.98	4055.39		2.08192	762	1501		2.09734	482.5	6386
2.09734	1108	554.5			2.09734	1045.03	4161.32		2.09734	823	1488		2.11276	479.5	6284
2.11276	1112.5	541.5			2.11276	1053.75	4209.03		2.11276	897	1473		2.12819	476.5	6195.5
2.12819	1122	529			2.12819	1058.76	4206.7		2.12819	978	1458		2.14361	475	6114.5
2.14361	1137.5	517			2.14361	1060.98	4168.54		2.14361	1062	1443		2.15903	476	6035
2.15903	1160.5	506			2.15903	1060.49	4114.67		2.15903	1143	1429		2.17445	478.5	5952.5
2.17445	1191	497.5			2.17445	1057.27	4069.03		2.17445	1217	1417		2.18987	483	5863.5
2.18987	1228	491.5			2.18987	1052.21	4059.11		2.18987	1280	1407		2.20529	489.5	5766.5
2.20529	1271	488.5			2.20529	1044.92	4110.68		2.20529	1327	1398		2.22072	497	5663
2.22072	1318.5	489.5			2.22072	1037.29	4246.49		2.22072	1356	1392		2.23614	505.5	5555
2.23614	1368.5	494			2.23614	1030.38	4486.83		2.23614	1367	1386		2.25156	514	5447.5
2.25156	1419	502			2.25156	1024.63	4844.65		2.25156	1360	1382		2.26698	521.5	5347.5
2.26698	1468	513			2.26698	1021.03	5325.23		2.26698	1336	1377		2.2824	528.5	5261.5
2.2824	1512.5	525.5			2.2824	1020.9	5925.61		2.2824	1299	1371		2.29782	534.5	5198.5
2.29782	1550	539			2.29782	1024.69	6634.87		2.29782	1251	1365		2.31325	539.5	5168
2.31325	1579.5	552.5			2.31325	1031.54	7433.02		2.31325	1197	1356		2.32867	544.5	5179
2.32867	1599	564.5			2.32867	1041.46	8295.98		2.32867	1139	1347		2.34409	549	5239.5
2.34409	1607.5	575			2.34409	1053.68	9188.96		2.34409	1081	1336		2.35951	553.5	5356
2.35951	1606	584.5			2.35951	1067.79	10077.1		2.35951	1025	1325		2.37493	558.5	5534.5
2.37493	1595	592			2.37493	1082.1	10924.2		2.37493	972	1314		2.39035	564	5777
2.39035	1575.5	597.5			2.39035	1096.41	11697.1		2.39035	921	1305		2.40578	569.5	6082
2.40578	1550	601.5			2.40578	1109.54	12365.7		2.40578	872	1297		2.4212	574	6443.5
2.4212	1520.5	604			2.4212	1121.4	12906.8		2.4212	823	1292		2.43662	577.5	6851.5
2.43662	1489	605.5			2.43662	1132.14	13304.3		2.43662	772	1288		2.45204	580	7291.5
2.45204	1457	606			2.45204	1142.3	13551.3		2.45204	719	1286		2.46746	580.5	7745
2.46746	1425.5	605			2.46746	1150.3	13647.2		2.46746	664	1285		2.48288	579	8192
2.48288	1395.5	602			2.48288	1156.64	13600.7		2.48288	607	1284		2.49831	575.5	8610.5
2.49831	1368	597.5			2.49831	1160.72	13425.7		2.49831	552	1284		2.51373	569.5	8979.5
2.51373	1343	591			2.51373	1163.24	13138.3		2.51373	503	1283		2.52915	562	9279.5
2.52915	1320	582			2.52915	1163.1	12755.4		2.52915	464	1282		2.54457	554	9495.5
2.54457	1299.5	571.5			2.54457	1160.66	12294.2		2.54457	442	1281		2.55999	545	9618
2.55999	1281.5	559.5			2.55999	1155.46	11768.1		2.55999	440	1279		2.57541	535.5	9641.5
2.57541	1265.5	546			2.57541	1148.26	11188.9		2.57541	463	1277		2.59084	526.5	9566.5
2.59084	1252	532			2.59084	1140.02	10564.1		2.59084	513	1276		2.60626	517.5	9399
2.60626	1240.5	518.5			2.60626	1131.4	9901.19		2.60626	591	1276		2.62168	508.5	9148.5
2.62168	1230	506			2.62168	1122.7	9206.19		2.62168	694	1278		2.6371	500.5	8828
2.6371	1221	495			2.6371	1115.19	8485.92		2.6371	817	1282		2.65252	494	8452.5
2.65252	1214	486.5			2.65252	1108.85	7749.67		2.65252	955	1288		2.66794	488.5	8038
2.66794	1208	481			2.66794	1103.23	7007.16		2.66794	1098	1296		2.68337	484	7601
2.68337	1202	478.5			2.68337	1098.45	6270.28		2.68337	1240	1306		2.69879	480.5	7157
2.69879	1197	479			2.69879	1092.46	5552.26		2.69879	1372	1316		2.71421	477.5	6720.5
2.71421	1193	482			2.71421	1084.71	4867.47		2.71421	1485	1326		2.72963	475	6306
2.72963	1190	486.5			2.72963	1074.62	4229.71		2.72963	1576	1336		2.74505	472.5	5927
2.74505	1189	492.5			2.74505	1061.47	3650.66		2.74505	1641	1344		2.76047	470	5594.5
2.76047	1190.5	499.5			2.76047	1045.97	3143.5		2.76047	1679	1350		2.7759	467.5	5318
2.7759	1194.5	506			2.7759	1028.3	2712.59		2.7759	1691	1353		2.79132	465	5104.5
2.79132	1201.5	512.5			2.79132	1008.66	2361.65		2.79132	1682	1354		2.80674	462.5	4957
2.80674	1211.5	519			2.80674	988.988	2090.32		2.80674	1656	1353		2.82216	460	4874.5
2.82216	1224.5	525			2.82216	970.747	1896.85		2.82216	1621	1349		2.83758	458.5	4851.5
2.83758	1240	531			2.83758	954.439	1775.13		2.83758	1582	1342		2.853	457	4878
2.853	1256.5	536			2.853	940.727	1717.28		2.853	1546	1334		2.86842	455.5	4940.5
2.86842	1273.5	540			2.86842	930.883	1714.7		2.86842	1515	1323		2.88385	454.5	5022.5
2.88385	1289.5	543			2.88385	924.676	1755.83		2.88385	1495	1312		2.89927	453	5105.5
2.89927	1303.5	544			2.89927	921.624	1829.63		2.89927	1485	1299		2.91469	452	5173
2.91469	1314	543			2.91469	923.23	1925		2.91469	1487	1288		2.93011	451.5	5209.5
2.93011	1320	539.5			2.93011	927.873	2032.18		2.93011	1498	1277		2.94553	451.5	5203.5
2.94553	1321.5	533.5			2.94553	935.434	2143.44		2.94553	1517	1268		2.96095	452.5	5148.5
2.96095	1318	525			2.96095	945.495	2254.28		2.96095	1542	1261		2.97638	454.5	5042
2.97638	1310	513.5			2.97638	958.127	2363.86		2.97638	1572	1256		2.9918	458	4887
2.9918	1298	500.5			2.9918	972.858	2475.98		2.9918	1605	1254		3.00722	462.5	4690
3.00722	1283	486.5			3.00722	989.593	2597.56		3.00722	1640	1252		3.02264	467.5	4460
3.02264	1266	472.5			3.02264	1007.2	2738.05		3.02264	1679	1252		3.03806	472	4208
3.03806	1248	459.5			3.03806	1025.67	2910.32		3.03806	1720	1251		3.05348	476.5	3945.5
3.05348	1230.5	447.5			3.05348	1044.92	3125.97		3.05348	1765	1250		3.06891	480.5	3682
3.06891	1214.5	438.5			3.06891	1064.08	3395.67		3.06891	1814	1249		3.08433	483.5	3426.5
3.08433	1200.5	432.5			3.08433	1081.9	3726.81		3.08433	1867	1246		3.09975	486	3186.5
3.09975	1189	429			3.09975	1098.94	4121.51		3.09975	1923	1243		3.11517	488	2966.5
3.11517	1180.5	429			3.11517	1115.07	4574.25		3.11517	1979	1241		3.13059	490	2768.5
3.13059	1175	431.5			3.13059	1130.56	5073.38		3.13059	2034	1239		3.14601	492	2593.5
3.14601	1172.5	436			3.14601	1145.79	5598.68		3.14601	2084	1240		3.16144	495	2442
3.16144	1173	442			3.16144	1161.15	6124.52		3.16144	2126	1244		3.17686	498.5	2312
3.17686	1176	448.5			3.17686	1176.83	6619.93		3.17686	2156	1253		3.19228	502.5	2201.5
3.19228	1181	455			3.19228	1192.93	7051.23		3.19228	2172	1265		3.2077	507	2109.5
3.2077	1188.5	460.5			3.2077	1209.45	7387.86		3.2077	2171	1282		3.22312	511	2035.5
3.22312	1198	464.5			3.22312	1226.12	7604.48		3.22312	2152	1302		3.23854	514.5	1979.5
3.23854	1209	467			3.23854	1243.23	7682.97		3.23854	2113	1324		3.25397	517	1942.5
3.25397	1222	468			3.25397	1260.24	7615.6		3.25397	2055	1347		3.26939	518	1927
3.26939	1236	467.5			3.26939	1276.4	7404.29		3.26939	1980	1368		3.28481	517.5	1935.5
3.28481	1250.5	466			3.28481	1290.44	7062.28		3.28481	1890	1387		3.30023	515.5	1970.5
3.30023	1265.5	464			3.30023	1301.95	6612.46		3.30023	1788	1403		3.31565	511.5	2034
3.31565	1280	461.5			3.31565	1310.95	6084.41		3.31565	1679	1415		3.33107	506.5	2127
3.33107	1293.5	459			3.33107	1316.18	5510.56		3.33107	1565	1422		3.3465	501	2249
3.3465	1306	457			3.3465	1316.8	4924.35		3.3465	1451	1427		3.36192	495	2397
3.36192	1317	455.5			3.36192	1312.92	4354.78		3.36192	1341	1428		3.37734	489.5	2566
3.37734	1326.5	455.5			3.37734	1304.46	3826.39		3.37734	1237	1428		3.39276	484.5	2750
3.39276	1334.5	457			3.39276	1291.5	3355.78		3.39276	1143	1426		3.40818	480	2941
3.40818	1340.5	459.5			3.40818	1274.29	2951.01		3.40818	1060	1423		3.4236	476.5	3130
3.4236	1343.5	463.5			3.4236	1253.31	2614.46		3.4236	989	1420		3.43903	474.5	3308.5
3.43903	1342.5	469.5			3.43903	1228.68	2342.61		3.43903	933	1418		3.45445	473	3467.5
3.45445	1337	477			3.45445	1201.61	2127.09		3.45445	890	1416		3.46987	471.5	3599
3.46987	1326.5	485.5			3.46987	1172.71	1957.53		3.46987	862	1416		3.48529	471	3697.5
3.48529	1311	495			3.48529	1142.03	1822.95		3.48529	848	1417		3.50071	470.5	3758.5
3.50071	1291	506			3.50071	1111.24	1712.96		3.50071	846	1421		3.51613	469.5	3779.5
3.51613	1267.5	518.5			3.51613	1080.95	1619.66		3.51613	855	1428		3.53156	468	3760.5
3.53156	1241.5	531.5			3.53156	1050.85	1536.33		3.53156	872	1436		3.54698	466.5	3703
3.54698	1215.5	545			3.54698	1021.82	1458.86		3.54698	893	1447		3.5624	464.5	3612
3.5624	1191	560			3.5624	994.386	1384.79		3.5624	915	1458		3.57782	462	3493
3.57782	1169.5	576			3.57782	968.401	1313.13		3.57782	934	1469		3.59324	459.5	3353
3.59324	1152.5	593			3.59324	944.455	1244.8		3.59324	947	1480		3.60866	457	3200.5
3.60866	1140.5	611			3.60866	922.861	1180.4		3.60866	951	1489		3.62409	455	3043.5
3.62409	1133.5	629.5			3.62409	903.934	1121.41		3.62409	945	1496		3.63951	453	2890
3.63951	1131.5	648			3.63951	887.939	1069.99		3.63951	929	1501		3.65493	451.5	2746
3.65493	1134	665			3.65493	874.469	1026.9		3.65493	904	1505		3.67035	451	2615.5
3.67035	1139.5	680			3.67035	864.162	992.904		3.67035	872	1506		3.68577	451.5	2501
3.68577	1147.5	692.5			3.68577	856.032	968.429		3.68577	837	1506		3.70119	452.5	2402.5
3.70119	1157.5	701			3.70119	849.952	953.046		3.70119	799	1504		3.71661	454	2317.5
3.71661	1168.5	704.5			3.71661	846.061	945.367		3.71661	762	1500		3.73204	456.5	2242
3.73204	1179.5	703			3.73204	843.159	943.918		3.73204	726	1494		3.74746	460	2171
3.74746	1190	696			3.74746	841.006	947.311		3.74746	693	1486		3.76288	464.5	2099
3.76288	1199.5	684			3.76288	839.984	952.869		3.76288	663	1475		3.7783	469.5	2022.5
3.7783	1208	668			3.7783	838.599	958.96		3.7783	636	1460		3.79372	474.5	1939.5
3.79372	1215.5	649			3.79372	837.289	964.594		3.79372	611	1444		3.80914	479	1849.5
3.80914	1221.5	628.5			3.80914	835.935	968.969		3.80914	589	1426		3.82457	483	1754.5
3.82457	1226.5	608			3.82457	834.967	972.431		3.82457	569	1408		3.83999	486.5	1659
3.83999	1231	589			3.83999	834.608	976.514		3.83999	554	1391		3.85541	488.5	1568.5
3.85541	1234.5	572.5			3.85541	834.022	982.516		3.85541	544	1378		3.87083	489.5	1488.5
3.87083	1237.5	560			3.87083	833.55	992.218		3.87083	542	1370		3.88625	490.5	1425
3.88625	1241	552.5			3.88625	833.781	1007.65		3.88625	550	1368		3.90167	491	1382.5
3.90167	1245.5	549			3.90167	833.715	1030.6		3.90167	570	1372		3.9171	491	1364
3.9171	1250.5	549.5			3.9171	834.083	1060.74		3.9171	605	1383		3.93252	491	1369.5
3.93252	1257	554			3.93252	834.401	1097.63		3.93252	654	1398		3.94794	491.5	1396.5
3.94794	1265.5	561			3.94794	834.719	1139.81		3.94794	719	1417		3.96336	492	1442
3.96336	1275.5	570			3.96336	835.375	1184.73		3.96336	796	1437		3.97878	492	1500.5
3.97878	1287	579.5			3.97878	837.021	1228.61		3.97878	884	1457		3.9942	492	1565.5
3.9942	1300	588			3.9942	839.145	1265.84		3.9942	980	1476		4.00963	492	1631
4.00963	1314	595			4.00963	841.295	1292.29		4.00963	1080	1492		4.02505	492	1690.5
4.02505	1327.5	599.5			4.02505	844.247	1304.42		4.02505	1178	1505
					4.04047	846.539	1298.3

## Sheet: Figure 4
													DBS-COOH Agarose
BPmoc-F3_Agarose					GalNAc-cycC6 Agarose				Phos-MecycC5_agarose
		supra	aga		0	68	25				supra	aga			supra	aga
	0	0	41		49	89	31			5	176	41		0	0	99
	49	1	84		97	105	46			54	148	51		49	0	111
	98	0	121		146	130	56			103	147	68		98	0	118
	146	1	129		194	130	59			151	164	91		146	0	117
	195	2	137		243	122	62			199	172	84		195	0	124
	244	4	149		292	131	78			247	159	114		244	0	112
	293	5	146		340	138	68			294	153	119		293	0	114
	341	7	153		389	138	85			342	162	114		341	0	131
	390	13	162		438	136	68			390	172	115		390	0	117
	439	33	166		486.267	142	87			438	163	125		439	0	121
	488	83	166		534.897	146	87			486	172	119		488	0	128
	537	108	158		583	143	73			534	163	135		537	0	121
	585.424	155	172		631.995	135	94			581	168	127		585.424	1	123
	634.207	144	163		680.608	148	99							634.207	10	116
	682.991	159	155		729.221	132	91							682.991	18	129
	731.774	210	156		777.834	145	92							731.774	18	138
	780.557	231	170											780.557	21	117
	829.34	281	163											829.34	21	122
	878.124	277	173											878.124	22	122
	926.907	280	177											926.907	30	116
	975.69	276	173											975.69	30	114
	1024.47	307	166											1024.47	38	128
	1073.26	289	169											1073.26	31	111
	1122.04	299	175											1122.04	36	101
	1170.82	282	166											1170.82	37	98
	1219.61	305	163											1219.61	37	121
	1268.39	289	156											1268.39	38	108
	1317.17	300	162
	1365.96	317	177
	1414.74	296	178

## Sheet: Figure 5
	Figure 5a				Figure 5b				Figure 5e
	0	36	73
	4.99	39.0356	83.9465		0	56	107			in	out
	9.98	50.9525	89.9762		4.99	49.679	106.627		0	39.92	41.57
	14.97	46.9822	92.8396		9.98	51.301	105.64		1	54.9	40.2
	19.97	53.8337	97.7624		14.97	59.45	103.68		2	63.52	37.08
	24.96	51.7327	87.7921		19.97	55.886	109.626		3	68.58	34.41
	29.95	49.8574	83.9287		24.96	67.341	92.845		4	72.17	32.8
	34.94	54.7921	99.4594		29.95	63.482	117.83		8	72.02	23.59
	39.93	57.0475	74.7604		34.94	62.882	101.889		12	65.3	18.88
	44.92	63.5723	78.5881		39.93	70.9	101.02		16	60.63	17.21
	49.91	53.3564	82.4653		44.92	70.277	98.393
	54.91	62.4574	76.8495		49.91	72.001	101.533
	59.9	63	88.2851		54.91	74.149	92.841
	64.89	70.7683	82.2317		59.9	76.1	99.588
	69.88	70	79.6673		64.89	79.805	99.8
	74.87	61.6238	91.3069		69.88	77.514	97.993
	79.86	63.0455	92.9089		74.87	88.466	101.621
	84.85	65.7069	89.9901		79.86	93.095	99.721
	89.85	73.7168	89.7168		84.85	94.381	97.459
	94.84	74.5485	83.7743		89.85	96.913	99.79
	99.83	71.1188	84.0693		94.84	101.623	101.583
	104.82	78.3762	90.505		99.83	103.061	107.264
	109.81	74.7842	88.4317		104.82	104.229	105.307
	114.8	69.8198	85.7267		109.81	112.356	93.868
	119.79	69.4277	81.7149		114.8	117.28	94.883
	124.79	63.8911	89.1485		119.79	124.388	101.449
	129.78	56.7723	96.4554		124.79	134.283	104.524
	134.77	65.0376	85.5188		129.78	133.649	106.045
	139.76	49.996	92.499		134.77	136.772	99.07
	144.75	54.1723	89.2772		139.76	135.167	90.056
	149.74	57.1089	88.6436		144.75	130.682	86.682
	154.73	51.5525	86.7901		149.74	135.71	82.914
	159.73	57.6198	88.1901		154.73	138.298	85.027
	164.72	60.5881	76.9802		159.73	139.717	93.83
	169.71	70.1822	87.7782		164.72	138.853	97.652
	174.7	65.495	77.0792		169.71	137.804	89.512
	179.69	72.2139	87.2139		174.7	139.682	84.549
	184.68	70.4178	89		179.69	142.107	92.612
	189.67	77.1287	93.3228		184.68	143.905	96.667
	194.66	77.2436	83.8535		189.67	146.619	89.832
	199.66	82.6634	82.1881		194.66	145.91	98.554
	204.65	86.9743	73.2178		199.66	137.569	97.166
	209.64	79.2475	90.501		204.65	135.625	99.209
	214.63	74.2554	91.4238		209.64	144.833	99.604
	219.62	69.1703	83		214.63	149.111	97.857
	224.61	65.1386	81.2673		219.62	149.105	95.739
	229.6	59.1802	91.8079		224.61	140.687	104.061
	234.6	53.1168	88.1366		229.6	147.181	106.846
	239.59	52.004	84.4337		234.6	148.308	105.309
	244.58	59.2911	102.141		239.59	160.782	97.231
	249.57	56.8416	86.8911		244.58	166.766	109.396
	254.56	51.9089	88.5762		249.57	160.83	100.7
	259.55	54.8376	90.4554		254.56	165.432	105.81
	264.54	51.7406	87.6852		259.55	170.147	96.721
	269.54	48.6416	91.6416		264.54	171.259	95.587
	274.53	48.9604	88.5941		269.54	168.193	97.833
	279.52	48.3366	84.6634		274.53	168.947	98.623
	284.51	47.6297	90.6297		279.52	171.667	101.778
	289.5	47.5881	90.2772		284.51	148.62	112.772
	294.49	45.299	88.2475		289.5	165.583	106.024
	299.48	52.3564	89.4356		294.49	150.188	103.636
	304.48	53.8257	86.2614		299.48	147.272	109.379
	309.47	48.2634	93.5267		304.48	144.45	106.58
	314.46	45.2515	87.6257		309.47	130.773	98.96
	319.45	42.3802	88.1822		314.46	134.594	107.156
	324.44	51.9802	81		319.45	139.78	102.807
	329.43	50.2554	78.4317		324.44	127.129	104.111
	334.42	51.1842	85.2139		329.43	133.446	103
	339.42	50	85.1327		334.42	127.575	109.551
	344.41	54.5901	80.5901		339.42	136.405	111.252
	349.4	63.6634	82.2475		344.41	133.729	111.297
	354.39	62.4693	92.7346		349.4	131.243	103.007
	359.38	62.2832	86.1386		354.39	137.824	102.87
	364.37	65.5663	89.6733		359.38	133.633	99.408
	369.36	56.802	79.198		364.37	140.793	101.164
	374.36	56.1089	84.5446		369.36	139.446	100.932
	379.35	50.1941	85.4178		374.36	132.241	95.599
	384.34	51.6594	88		379.35	128.338	107.74
	389.33	52.1465	96.5604		384.34	127.278	109.017
	394.32	54.1228	84.8772		389.33	133.245	105.518
	399.31	59.6733	92.2277		394.32	133.798	97.31
	404.3	51.8871	88.9248		399.31	127.154	94.315
	409.3	58.5644	99.0257		404.3	125.255	99.329
	414.29	53.0416	83.0832		409.3	128.306	94.849
	419.28	56.497	84.503		414.29	125.504	99.279
	424.27	58.0396	80.0297		419.28	124.833	98.5
	429.26	57.9782	88.7287		424.27	128.071	99.913
	434.25	65.0337	84.9663		429.26	134.1	100.634
	439.24	57.4772	86.2951		434.25	135.719	103.504
	444.24	64.5287	83.5743		439.24	132.367	112.524
	449.23	57.3267	91.3663		444.24	129.767	124.135
	454.22	62.1089	91.1089		449.23	125.622	118.517
	459.21	57.5347	90.6396		454.22	128.083	101.839
	464.2	66.6852	95.4753		459.21	120.732	103.855
	469.19	58.5842	91.8832		464.2	114.051	101.181
	474.18	63.8713	84.7426		469.19	108.712	102.159
	479.17	56.5782	92.8832		474.18	98.23	103.283
	484.17	56.7287	86.2891		479.17	107.585	118.299
	489.16	59.9109	87.7465		484.17	101.474	113.387
	494.15	62.4713	94.8257		489.16	98.097	106.069
	499.14	53.8119	86		494.15	100.553	125.275
	504.13	57.8	91.6		499.14	85.172	102.851
	509.12	55.5762	91.2119		504.13	85.239	110.409
	514.11	57.6119	94.2832		509.12	73.65	115.597
	519.11	56	90.1782		514.11	73.211	121.107
	524.1	60.6238	86.5149		519.11	72.887	120.342
	529.09	61.2218	84.7406		524.1	69.885	126.417
	534.08	65.5584	97.7208		529.09	61.199	134.371
	539.07	53.1505	89.7743		534.08	57.518	116.737
	544.06	54.4673	87.8198		539.07	55.776	110.842
	549.05	58.6931	92.8812		544.06	59.956	144.503
	554.05	56.3406	83.7248		549.05	44.778	114.638
	559.04	48.3307	88.6852		554.05	45.123	126.514
	564.03	53.3148	90.602		559.04	42.667	115.333
	569.02	45	88.9683		564.03	35.634	131.731
	574.01	52.5842	93.0495		569.02	35.996	119.885
	579	52.3109	90.5129		574.01	37.108	137.33
	583.99	54.5604	87.8297		579	32.425	132.613
	588.99	53.3089	85.9069		583.99	33.121	131.359
	593.98	50.8792	92.4139		588.99	31.207	121.163
	598.97	58.4158	94.2772		593.98	33.804	115.604
	603.96	58	89.7188		598.97	28.544	145.592
	608.95	55.899	97.9723		603.96	33.337	127.296
	613.94	63.1149	92.1149		608.95	31.122	126.598
	618.93	88.3624	98.8436		613.94	31.052	125.747
	623.93	83.6535	89.4554		618.93	29.798	135.76
	628.92	66.7663	77.503		623.93	31.073	126.709
	633.91	59.7188	93.2455		628.92	32.875	122.188
	638.9	62.0416	94.9168		633.91	32.268	129.597
	643.89	55.196	88.2713		638.9	32.329	131.785
	648.88	59.9505	92		643.89	27.993	133.289
	653.87	66.2257	96.3307		648.88	29.824	134.77
	658.87	62.9208	101.885		653.87	26.034	141.713
	663.86	61.4198	94.3089		658.87	27.432	143.889
	668.85	50.8158	99.5327		663.86	29.002	136.274
	673.84	51.7822	90.5941		668.85	28.849	129.638
	678.83	55.1921	97.0396		673.84	28.055	134.605
	683.82	45.4891	92.8832		678.83	26.286	139.186
	688.81	53.8198	102.739		683.82	24.65	138.535
	693.81	50.8713	93.303		688.81	25.503	136.101
	698.8	54.9802	85.3465		693.81	24.973	133.075
	703.79	52.8376	88.8376		698.8	25.444	135.778
	708.78	50.1564	89.6871		703.79	26.487	129.977
	713.77	49.398	103.398		708.78	27.293	131.239
	718.76	51.1446	91.8554		713.77	26.309	137.98
	723.75	53.9703	91.1089		718.76	24.571	144.102
	728.75	56.8059	92.4594		723.75	24.428	148.688
	733.74	60.1129	104.719		728.75	26.819	148.197
	738.73	56.8792	90.9129		733.74	27.734	140.911
	743.72	54.5406	86.5743		738.73	27.197	135.122
	748.71	62.802	108.782		743.72	26.331	136.93
	753.7	47.2059	97		748.71	25.342	133.186
	758.69	48.1644	90.097		753.7	27.311	140.72
	763.69	45.8198	93.9069		758.69	25.644	138.195
	768.68	46.4257	100.148		763.69	21.791	142.877
	773.67	48.396	95.9208		768.68	20.91	139.535
	778.66	47.9267	89.8059		773.67	24.027	138.833
	783.65	45.7307	92.2693		778.66	23.891	136.17
	788.64	49	94.4297		783.65	24.547	139.935
	793.63	51.5564	102.501		788.64	25.442	141.742
	798.62	45.5941	93.802		793.63	26.568	145.488
	803.62	53	111.739		798.62	22.132	125.544
	808.61	41.4891	91.2257		803.62	24.648	138.021
	813.6	48.1584	81		808.61	23.471	140.939
	818.59	50.7683	106.717		813.6	24.109	126.022
	823.58	54.7822	105.743		818.59	28.745	130.944
	828.57	53.9861	80.0554		823.58	25.403	140.768
	833.56	54.9366	101.087		828.57	27.175	113.87
	838.56	54.996	92.9941		833.56	26.44	129.103
	843.55	52.9921	93.004		838.56	28.333	140
	848.54	56.0792	89.9505		843.55	23.048	129.691
	853.53	55.9842	92.1743		848.54	29.191	139.499
	858.52	65.8693	92.1743		853.53	23.011	129.55
	863.51	72.0554	87.2772		858.52	28.021	125.44
	868.5	72.0337	87.2693		863.51	29.119	128.807
	873.5	82	87.3168		868.5	29.886	131.718
	878.49	89.4099	89.2277		873.5	28.123	139.675
	883.48	105.875	89.0515		878.49	31.558	141.331
	888.47	101.402	90.2297		883.48	30.148	128.896
	893.46	97.8733	78.0634		888.47	29.484	127.638
	898.45	88.2772	96.1683		893.46	30.909	135.964
	903.44	72.4515	98.3762		898.45	32.041	137.276
	908.44	77.3248	86.5683		903.44	27.14	129.247
	913.43	85.2158	91.9129		908.44	34.639	119.326
	918.42	82.8832	100.651		913.43	32.462	124.032
	923.41	74.1881	98.297		918.42	31.17	123.535
	928.4	86.0059	87.9446		923.41	33.044	133.555
	933.39	74.3347	91.4396		928.4	31.84	130.09
	938.38	66.0653	91.4158		933.39	37.592	133.844
	943.38	69	88.2277		938.38	38.836	118.579
	948.37	66.7426	90.3168		943.38	35.484	127.641
	953.36	62.4614	90		948.37	31.528	117.764
	958.35	65.6099	92.2495		953.36	34.21	115.558
	963.34	61.5861	97.1465		958.35	37.878	126.993
	968.33	53.695	95.0673		963.34	38.497	126.292
	973.32	64.6832	87.5743		968.33	37.815	125.851
	978.32	61.1644	84.6574		973.32	36.444	122.05
	983.31	56.9782	93.1485		978.32	37.611	117.972
	988.3	55.705	100.119		983.31	37.019	120.068
	993.29	60.9069	84.2792		988.3	35.944	116.948
	998.28	56.495	98.1188		993.29	38.3	122.694
	1003.27	49.8059	103.537		998.28	39.728	124.49
	1008.26	49.2	102.2		1003.27	39.085	122.999
	1013.26	53.5584	88.6475		1008.26	36.863	129.189
	1018.25	52.9406	88.1188		1013.26	36.599	126.153
	1023.24	53.4356	92.6436		1018.25	39.49	118.59
	1028.23	54.1049	85.3426		1023.24	41.507	130.415
	1033.22	58.3109	91.9861		1028.23	40.315	119.13
	1038.21	49.4713	92.7644		1033.22	41.44	112.727
	1043.2	51	92.7584		1038.21	43.655	123.934
	1048.2	53.2376	93.0297		1043.2	43.368	112.726
	1053.19	53.4931	95.4792		1048.2	37.292	124.875
	1058.18	56.1842	103.368		1053.19	40.738	131.363
	1063.17	66.8772	98.3267		1058.18	38.485	117.745
	1068.16	65.3723	94.2871		1063.17	36.993	129.156
	1073.15	60.8812	83.7129		1068.16	39.789	130.437
	1078.14	68.602	95.602		1073.15	37.316	132.26
	1083.14	65.5545	93.5545		1078.14	39.939	119.878
	1088.13	59.3604	88.4099		1083.14	36.95	123.691
	1093.12	65.097	96.097		1088.13	34.079	124.844
	1098.11	57.6832	94.8317		1093.12	35.432	122.845
	1103.1	51.2515	94.1901		1098.11	31.698	121.957
	1108.09	53.6376	87.3188		1103.1	30.695	129.227
	1113.08	48.9485	94.0257		1108.09	35.45	124.672
	1118.07	56.3465	80.6455		1113.08	34.304	115.356
	1123.07	51.6436	98.3465		1118.07	31.778	120.556
	1128.06	49.7406	103.065		1123.07	27.973	113.753
	1133.05	49.4396	94.697		1128.06	28.01	123.628
	1138.04	52.1267	91.101		1133.05	23.878	119.086
	1143.03	50.6396	90.802		1138.04	27.218	119.01
	1148.02	57.0297	93.1683		1143.03	27.203	117.842
	1153.01	61.8614	95.3941		1148.02	28.425	119.976
	1158.01	69.2951	89.4297		1153.01	23.667	125.526
	1163	70.5247	92.7683		1158.01	24.717	127.506
	1167.99	74.3901	94.3683		1163	23.094	131.034
	1172.98	74.3762	98.3267		1167.99	25.298	124.819
	1177.97	67.5881	95.9802		1172.98	24.393	127.571
	1182.96	68.0792	96		1177.97	24.536	125.522
	1187.95	71.4139	89.7584		1182.96	24.685	123.033
	1192.95	70.9624	102.962		1187.95	20.701	119.854
	1197.94	68.8317	91.9802		1192.95	19.008	134.286
	1202.93	63.705	93.7267		1197.94	21.333	138.374
	1207.92	65.2495	81		1202.93	22.15	127.248
	1212.91	54.6693	96.1129		1207.92	21.321	129.76
	1217.9	58.6515	98.9446		1212.91	21.41	137.885
	1222.89	55.7327	98.099		1217.9	18.661	127.907
	1227.89	55.9248	108.691		1222.89	18.766	145.153
	1232.88	53.598	96.598		1227.89	19.891	132.06
	1237.87	55.5802	101.786		1232.88	20.875	128.636
	1242.86	54.8535	79.7921		1237.87	18.635	136.193
	1247.85	47.604	95.3762		1242.86	16.33	147.398
	1252.84	55.5089	96.9822		1247.85	17.716	138.072
	1257.83	52.5386	97.5564		1252.84	19.903	128.339
	1262.83	48.0119	89.4792		1257.83	19.25	131
	1267.82	52.0178	101.438		1262.83	18.628	128.153
	1272.81	48.5149	87.4851		1267.82	17.822	128.797
	1277.8	48.396	89.5406		1272.81	17.54	133.532
	1282.79	53.3129	96.6337		1277.8	20.186	137.463
	1287.78	55.0653	87.1406		1282.79	18.081	134.814
	1292.77	60.3861	85.4594		1287.78	14.8	136.368
	1297.77	66.8218	93.8119		1292.77	15.979	145.807
	1302.76	67.7525	96.3941		1297.77	16.26	151.611
	1307.75	67.7743	94.4515		1302.76	15.418	145.893
	1312.74	78.8099	79.0634		1307.75	16.064	138.035
	1317.73	72.1149	94.9564		1312.74	15.352	132.582
	1322.72	68.4455	98		1317.73	17.143	125.612
	1327.71	65.0614	88.3208		1322.72	14.464	136.132
	1332.71	59.1386	97.8277		1327.71	12.903	137.889
	1337.7	58.5921	102.329		1332.71	13.761	144.974
	1342.69	62.1861	93.4218		1337.7	15.248	137.287
	1347.68	52.9802	99.1881		1342.69	15.803	135.16
	1352.67	60.2693	97.5604		1347.68	12.282	137.134
	1357.66	56	102.622		1352.67	10.309	143.863
	1362.65	60.1347	91.2951		1357.66	13.644	132.435
	1367.65	60.6713	109.832		1362.65	10.333	132.99
	1372.64	62.0693	96.1584		1367.65	12.339	125.757
	1377.63	49.9188	95.0812		1372.64	11.315	130.561
	1382.62	55	97.2535		1377.63	13.845	124.07
	1387.61	54.6515	89.0455		1382.62	13.241	123.883
	1392.6	43.6574	88.6852		1387.61	14.361	124.776
	1397.59	46.3465	94.2871		1392.6	10.357	131.395
	1402.59	45.9921	93.6455		1397.59	13.111	117.556
	1407.58	48	101.154		1402.59	14.406	121.923
	1412.57	44.2752	101.044		1407.58	16.332	108.087
	1417.56	51.1842	86.1228		1412.57	12.09	111.76
	1422.55	47.2277	95.4653		1417.56	13.563	114.582
	1427.54	55.8059	91.8733		1422.55	10.393	114.536
	1432.53	51.1802	100.705		1427.54	14.469	119.17
	1437.53	57.1327	95.1564		1432.53	9.908	130.705
	1442.52	55.4158	93.1149		1437.53	10.755	117.367
	1447.51	57.8317	92.2277		1442.52	12.717	118.95
	1452.5	57	101.117		1447.51	12.485	123.958
	1457.49	52.3881	93.7149		1452.5	15.218	133.758
	1462.48	51.297	92.5525		1457.49	15.844	132.566
	1467.47	59.5069	94.7327		1462.48	14.674	123.101
	1472.46	57.4752	90.2376		1467.47	16.521	130.125
	1477.46	64.3762	85.1743		1472.46	15.683	130.841
	1482.45	67.7644	94.8218		1477.46	17.052	134.794
	1487.44	84.3921	106.095		1482.45	15.068	120.425
	1492.43	86	94.5663		1487.44	14.878	122.047
	1497.42	84.0891	99.1683		1492.43	12.927	126.065
	1502.41	90.4574	85.8139		1497.42	13.284	127.476
	1507.4	89.9406	94.5287		1502.41	13.444	131.156
	1512.4	77.2	92.4		1507.4	12.947	134.772
	1517.39	76.5822	87.7465		1512.4	12.152	140.262
	1522.38	66.7525	95.1287		1517.39	12.59	135.342
	1527.37	57.6396	85.1782		1522.38	13.69	132.186
	1532.36	61.1762	97.2376		1527.37	12.449	125.685
	1537.35	71.1267	103.148		1532.36	14.321	125.108
	1542.34	62.3287	86.6852		1537.35	15.806	137.444
	1547.34	60.3663	92.2574		1542.34	14.121	144.633
	1552.33	70.8653	92.9148		1547.34	13.199	139.072
	1557.32	68.5861	95.3881		1552.33	14.889	131.373
	1562.31	71.1564	82.2495		1557.32	16.17	135.32
	1567.3	84.8653	87.501		1562.31	16.544	133.408
	1572.29	75.8713	103.911		1567.3	19.13	133.341
	1577.28	75.2455	112.509		1572.29	20.891	135.328
	1582.28	64.3505	88.701		1577.28	19.748	119.84
	1587.27	63.6673	84.3327		1582.28	15.033	124.49
	1592.26	65.3703	93.4198		1587.27	16.271	130.665
	1597.25	65.505	94.9901		1592.26	20.46	129.303
	1602.24	62.5347	96.8139		1597.25	20.966	132.166
	1607.23	60.8713	78.8297		1602.24	20.439	126.983
	1612.22	58.9743	103.35		1607.23	22.347	133.799
	1617.22	64.398	85.7525		1612.22	29.537	134.338
	1622.21	59.5842	100.584		1617.22	25.413	130.52
	1627.2	52	94.8733		1622.21	26.277	126.321
	1632.19	48.8277	82.4594		1627.2	28.013	121.197
	1637.18	43.5149	81.5149		1632.19	26.945	125.464
	1642.17	46.9545	84.5465		1637.18	28.846	126.587
	1647.16	59.3267	100.842		1642.17	36.085	117.252
	1652.16	57.9327	94.9663		1647.16	33.707	113.298
	1657.15	51.9168	97.7505		1652.16	38.874	113.561
	1662.14	49	83.4139		1657.15	37.433	121.093
	1667.13	46.9683	107.032		1662.14	40.981	106.836
	1672.12	45.9406	92.9901		1667.13	40.041	116.574
	1677.11	68.9129	82.0752		1672.12	44.972	108.489
	1682.1	61.9861	90.9861		1677.11	48	115
	1687.1	50.0396	85.9921		1682.1	48.446	107.295
	1692.09	59.8337	79.4297		1687.1	54.604	107.023
	1697.08	57	103.802		1692.09	55.885	114.851
	1702.07	50.4376	92		1697.08	57.726	108.662
	1707.06	55	94.5069		1702.07	59.082	108.9
	1712.05	54.1881	94.2257		1707.06	63.783	114.166
	1717.04	51.3485	89.3465		1712.05	64.943	99.469
	1722.04	41.3465	94.802		1717.04	71.472	94.188
	1727.03	46.8337	106.501		1722.04	68.931	104.42
	1732.02	50.9386	94.4475		1727.03	77.716	107.422
	1737.01	53.1347	94.596		1732.02	81.88	96.855
	1742	51.2931	103.414		1737.01	87.308	99.056
	1746.99	51.9208	88.8416		1742	86.178	106.101
	1751.98	47.703	91.1703		1746.99	85.639	98.347
	1756.97	52.8178	91.4554		1751.98	86.832	92.495
	1761.97	43.9703	92.3208		1756.97	91.388	93.816
	1766.96	51.8238	86.0594		1761.97	96.43	93.331
	1771.95	52.3267	91		1766.96	92.852	94.373
	1776.94	49.9188	94.5069		1771.95	92.158	94.646
	1781.93	54.2416	99.7584		1776.94	91.962	93.126
	1786.92	49.7604	81.5208		1781.93	98.24	86.13
	1791.91	55.3366	90.4693		1786.92	107.651	88.273
	1796.91	60.5842	80.3069		1791.91	104.275	85.057
	1801.9	72.5426	80.8911		1796.91	102.959	88.143
	1806.89	68.495	87.5584		1801.9	107.846	91.775
	1811.88	63.5921	99.8436		1806.89	111.872	87.848
	1816.87	61.5129	93.701		1811.88	114.881	83.202
	1821.86	60.495	87.6634		1816.87	117.5	77.139
	1826.85	54.8713	85.3109		1821.86	125.626	76.188
	1831.85	59.8376	93.1802		1826.85	132.867	78.628
	1836.84	60.0693	102.533		1831.85	133.123	80.073
	1841.83	58	92.9208		1836.84	146.236	79.669
	1846.82	61.198	93.604		1841.83	154.018	78.917
	1851.81	57.6119	87.0396		1846.82	150.681	74.244
	1856.8	48.2594	95.7782		1851.81	158.795	70.628
	1861.79	53.5109	87.8634		1856.8	161.328	69.355
	1866.79	58.5564	101.673		1861.79	162.147	71.238
	1871.78	56.6832	78.9604		1866.79	162.627	64.123
	1876.77	60.6356	87.7663		1871.78	156.457	67.352
	1881.76	54.2396	92.6772		1876.77	159.143	72.925
	1886.75	54.7188	91.9465		1881.76	157.334	71.746
	1891.74	53.2455	78.7782		1886.75	161.625	64.25
	1896.73	53.7723	97.9406		1891.74	157.371	58.212
	1901.73	55.2634	91		1896.73	160.406	72.304
	1906.72	54.0772	83.8851		1901.73	142.944	75.125
	1911.71	61.798	87.9267		1906.72	142.6	78.17
	1916.7	53.2495	91.3743		1911.71	140.542	68.132
	1921.69	57.7129	89.1584		1916.7	131.245	71.735
	1926.68	53	89.2416		1921.69	139.885	71.788
	1931.67	49.9901	84.897		1926.68	132.326	73.294
	1936.67	50.7802	90.5247		1931.67	135.46	63.368
	1941.66	42.6891	92.9327		1936.67	140.344	66.676
	1946.65	55.4158	91.0198		1941.66	138.501	54.536
	1951.64	50.6455	85.5505		1946.65	136.344	56.153
	1956.63	51.699	76.2871		1951.64	147.954	57.945
	1961.62	51.3505	87.3347		1956.63	141.111	55.667
	1966.61	46.703	83.3188		1961.62	135.397	62.333
	1971.61	50.505	94.1485		1966.61	127.246	44.665
	1976.6	48.2376	88.9347		1971.61	130.815	45.209
	1981.59	48.5663	81.8495		1976.6	127.439	58.526
	1986.58	52.8218	96.1782		1981.59	130.03	57.39
	1991.57	49	95.2238		1986.58	131.915	52.69
	1996.56	49.3762	94.7426		1991.57	143.938	58.938
	2001.55	51.0891	77.5861		1996.56	139.986	64.281
	2006.55	50	85.5069		2001.55	144.511	59.659
	2011.54	54.4535	86.1822		2006.55	139.604	56.065
	2016.53	54.6	84.2		2011.54	153.116	59.278
	2021.52	61.1287	91.3762		2016.53	153.994	64.59
	2026.51	54.6475	89.9426		2021.52	150.746	65.923
	2031.5	51.4931	90.7604		2026.51	148.299	59.819
	2036.49	55.9485	84.5426		2031.5	152.435	62.279
	2041.49	60.4139	97.7188		2036.49	167.789	66.163
	2046.48	62.4158	86.5149		2041.49	167.897	70.29
	2051.47	57.4158	80.4416		2046.48	162.088	65.387
	2056.46	56.2594	84.8673		2051.47	169.896	60.855
	2061.45	61.7446	90.0931		2056.46	175.313	69.922
	2066.44	63.5406	88.4871		2061.45	172.863	66.604
	2071.43	57.0693	89.5545		2066.44	165.816	64.814
	2076.43	56.9426	81.5861		2071.43	166.699	66.851
	2081.42	62.5683	81.8634		2076.43	163.342	65.342
	2086.41	73.4495	93.1683		2081.42	161.118	63.141
	2091.4	65.5109	86.1089		2086.41	154.287	69.224
	2096.39	73.4753	79.9505		2091.4	154.553	70.645
	2101.38	77.5089	90.996		2096.39	160	65.583
	2106.37	82.0554	89.8614		2101.38	151.914	63.445
	2111.36	81.2574	88.4099		2106.37	136.521	69.115
	2116.36	80.4059	88.5564		2111.36	137.503	69.452
	2121.35	79.8515	89.0693		2116.36	145.374	73.517
	2126.34	89.5307	93.5921		2121.35	143.527	73.762
	2131.33	78.1465	82.1228		2126.34	140.864	72.068
	2136.32	74.6812	83.2554		2131.33	143.405	73.51
	2141.31	64.2911	79.3545		2136.32	144.773	69.447
	2146.3	63.9901	83.0099		2141.31	143.005	65.942
	2151.3	65.9663	81.5604		2146.3	140.883	67.067
	2156.29	60.2653	88		2151.3	131.719	69.258
	2161.28	58.5723	82.2832		2156.29	136.388	63.51
	2166.27	57.1089	82.7346		2161.28	128.329	55.983
	2171.26	55	99.9208		2166.27	123.438	54.556
	2176.25	53.7703	85.3604		2171.26	114.638	45.739
	2181.24	60.9604	91.2317		2176.25	107.806	45.91
	2186.24	60.8158	95.0396		2181.24	105.572	33.751
	2191.23	54.8238	94.9604		2186.24	106.051	36.091
	2196.22	69.6139	92.5743		2191.23	106.619	37.162
	2201.21	76.5366	84.7604		2196.22	92.703	35.426
	2206.2	75.6198	86.503		2201.21	94.594	41.125
	2211.19	77.1564	88.9465		2206.2	96.22	34.363
	2216.18	75.7248	84.4495		2211.19	96.134	31.798
	2221.18	59.6337	91.4257		2216.18	93.643	35.966
	2226.17	63.103	90		2221.18	97.483	38.302
	2231.16	63.1683	84.3782		2226.17	103.319	43.699
	2236.15	60.0158	81.9208		2231.16	101.246	38.181
	2241.14	59.6653	83.0059		2236.15	85.778	39.778
	2246.13	66.3267	74.6337		2241.14	85.25	46.244
	2251.12	58.9624	90.3584		2246.13	93.708	45.49
	2256.12	58.5743	80.3703		2251.12	90.594	53.126
	2261.11	55.7644	83.4713		2256.12	86.25	50.353
	2266.1	53.6673	77		2261.11	89.893	56.677
	2271.09	50.703	89.7822		2266.1	85.81	55.094
	2276.08	53.2535	83.7089		2271.09	89.941	63.557
	2281.07	56.0079	73.8515		2276.08	93.027	60.762
	2286.06	51.9545	84.396		2281.07	93.938	56.962
	2291.06	54.9069	88.901		2286.06	102.534	63.033
	2296.05	50.8614	84.198		2291.06	110.031	72.346
	2301.04	52.9545	80.0455		2296.05	102.571	66.669
	2306.03	43.7446	81.0436		2301.04	111.991	68.051
	2311.02	47.7505	78.5069		2306.03	116.938	76.229
	2316.01	52.5129	84.1921		2311.02	115.253	78.198
	2321	52.7129	85.7228		2316.01	117.603	74.029
	2326	47.8416	82.9267		2321	109.469	73.385
	2330.99	46.9347	82.0634		2326	112.474	81.58
	2335.98	47.2198	86.505		2330.99	108.07	80.481
	2340.97	45.4277	81.497		2335.98	116.332	72.796
	2345.96	49	82.6634		2340.97	106.804	79.773
	2350.95	47.7881	78.0297		2345.96	99.53	83.181
	2355.94	54.0198	85.4119		2350.95	94.687	80.706
	2360.94	47.4297	86.099		2355.94	88.365	80.626
	2365.93	43.2099	78.604		2360.94	88.127	89.857
	2370.92	41.8911	91		2365.93	80.326	97.223
	2375.91	43.2396	88.4832		2370.92	72.271	93.794
	2380.9	51.503	82.8317		2375.91	72.972	92.417
	2385.89	42.3208	86.9148		2380.9	70.923	98.094
	2390.88	51.6178	79.5446		2385.89	62.52	98.571
	2395.88	50.0396	81.9307		2390.88	57.988	93.715
	2400.87	53.5723	83.5703		2395.88	59.932	95.537
	2405.86	48.4099	94.3168		2400.87	57.478	105.29
	2410.85	47.0455	66.3069		2405.86	49.721	111.095
	2415.84	52.2475	93		2410.85	48.896	104.49
	2420.83	56.5941	86.3564		2415.84	47.469	103.611
	2425.82	57.1129	84.4356		2420.83	44.339	101.816
	2430.81	49.9624	87.7485		2425.82	41.74	107.529
	2435.81	52	80.404		2430.81	35.47	103.972
	2440.8	57.7149	88.6693		2435.81	39.431	102.454
	2445.79	54.4653	77.7327		2440.8	37.658	116.755
	2450.78	54.1663	82.8317		2445.79	34.188	117.243
	2455.77	50.6178	76.3129		2450.78	29.688	117.887
	2460.76	52.3564	80.497		2455.77	25.238	112.597
	2465.75	59.4119	95.1505		2460.76	27.376	119.509
	2470.75	51.2376	86.8812		2465.75	29.689	124.159
	2475.74	51.9465	77.4277		2470.75	23.338	122.084
	2480.73	55.7149	85.095		2475.74	21.338	117.698
	2485.72	52.0416	77.0416		2480.73	24.035	122.736
	2490.71	52.0713	66.5347		2485.72	19.769	114.877
	2495.7	47.4752	85.0297		2490.71	17.897	133.609
	2500.69	53.1188	89.7386		2495.7	17.89	116.453
	2505.69	48.2317	86.0356		2500.69	16.808	125.233
	2510.68	54.1663	80.0238		2505.69	15.751	124.645
	2515.67	66.0653	82.9822		2510.68	15.636	114.545
	2520.66	70	70		2515.67	17	119

## Sheet: Supplementary Figure 3
	poresize
	DBS	0.4BP	Lys	NP	Ph	Gal	Ald	BP	aga
	0.641	0.224	0.342	0.264	0.295	0.372	0.552	0.43	0.547
	0.422	0.235	0.325	0.222	0.355	0.339	0.511	0.529	0.495
	0.438	0.226	0.391	0.234	0.301	0.362	0.502	0.531	0.488
	domain size
	aga	BPmoc	Ald	GalNAc	PhosMecycC5	NP	Lys	0.4BP	DBS
	0.291	0.242	0.255	0.234	0.205	0.182	0.23	0.199	0.249
	0.253	0.244	0.242	0.246	0.217	0.181	0.219	0.196	0.243
	0.256	0.247	0.256	0.244	0.21	0.219	0.219	0.193	0.243

## Sheet: Supplementary Figure 4 
			Agarose	13825	13745	13627
			BPmoc/agarose	13683	13578	13705
			Phos/agarose	12534	12626	12764
			GalNAc_agarose	12255	12458	12540
			DBSCOOH/agarose	13306	13821	13863
			NPmoc/agarose	12534	12688	12544
			Lys/agarose	12947	13135	13107
			Ald/agarose	13890	13766	13792
			0.4wt%BP/aga	12647.1	13045.5	12910.6

## Sheet: Supplementary Figure 9
		Ortho	Type I	Type II	Type III
		30.8	61.7	92.5	108
		632.3	30.9	570.6	30.8
		0	15.4	0	154.3
		524.3	0	169.6	215.9
		894.5	123.3	138.8	586.1
		215.9	15.5	154.2	123.4
		61.6	92.5	0	262.1
		401	200.4	401	0
		616.9	185	231.4	493.5
		215.9	61.7	154.2	30.8
		0	185	138.8	92.6
		354.7	61.7	246.8	107.9
		786.5	108	154.2	138.8
		61.7	0	169.7	77.1
		231.3	107.9	169.7	123.4
		200.5	61.7	200.5	416.4
		277.6	154.2	354.7	15.4
		246.8	138.8	46.3	92.6
		138.8	77.1	586	215.9
		185.1	46.3	46.3	169.7
		15.4	77.1	92.5	92.6
		293	370.1	108	92.5
		92.6	678.5	246.7	478
		385.5	108	616.9	632.2
		123.4	401	416.4	724.8
		200.5	185.1	293	15.4
		61.7	123.4	77.1	46.3
		524.3	123.3	246.7	154.2
		215.9	92.6	447.2	262.2
		231.4	123.3	601.4	15.5
		15.4	15.4	138.8	61.7
		215.9	61.6	46.3	92.5
		15.4	277.6	200.5	92.5
		185.1	215.9	138.8	200.5
		77.1	15.5	30.9	46.3
		277.6	169.7	277.6	15.5
		107.9	77.1	77.1	77.1
		169.6	92.5	169.6	15.4
		1125.8	30.8	123.4	123.4
		632.3	46.2	740.2	92.5
		46.2	92.5	123.4	200.4
		169.6	323.8	308.4	277.6
		61.7	215.9	108	92.6
		77.1	169.6	354.7	61.7
		61.7	108	92.5	92.5
		370.2	15.4	15.4	61.7
		46.3	30.9	15.4	138.7
		30.8	123.4	92.6	77.1
		15.4	339.2	169.6	46.3
		30.8	15.4	231.3	293
		802	431.8	77.1	15.4
		508.9	262.2	30.8	61.7
		61.7	61.7	370.1	293
		123.4	92.5	308.4	77.1
		231.3	77.1	15.4	123.4
		61.7	15.4	246.8	246.8
		138.8	246.7	138.8	92.5
		123.4	92.5	138.8	215.9
		138.8	123.3	123.4	61.7
		215.9	92.5	246.8	92.6
		123.3	46.3	277.6	200.5
		447.2	138.8	123.4	925.3
		231.3	92.5	293	231.3
		308.4	123.4	61.6	200.5
		308.5	215.9	77.1	77.1
		215.9	46.3	185.1	138.7
		154.2	123.4	46.2	30.8
		77.1	61.7	277.6	185
		185	169.6	169.6	15.4
		169.7	123.3	215.9	46.2
		215.9	92.5	616.9	46.3
		0	169.7	462.6	46.2
		92.5	0	138.8	46.3
		185.1	92.6	462.6	123.4
		61.7	77.1	138.8	293
		30.9	30.9	108	30.8
		308.5	46.2	400.9	262.1
		154.3	30.9	277.6	15.5
		308.5	92.5	246.8	169.7
		308.4	215.9	77.1	138.8
		339.3	215.9	323.8	46.3
		154.2	77.1	339.3	138.8
		30.8	15.4	277.6	92.5
		108	246.7	92.6	15.4
		323.9	138.8	246.7	77.1
		77.1	77.1	215.9	493.5
		46.2	107.9	46.3	0
		200.5	138.8	92.5	15.4
		478.1	108	185	123.4
		370.1	138.8	200.5	15.4
		0	215.9	416.4	246.7
		323.9	77.1	709.4	154.2
		154.2	123.4	493.5	15.4
		200.5	185.1	30.9	215.9
		107.9	61.7	30.9	354.7
		108	46.2	46.3	77.1
		123.4	61.7	185.1	138.8
		154.2	308.5	138.8	339.2
		200.5	30.8	647.7	46.3
		30.8	15.4	77.2	92.5
		138.8	77.1	185	215.9
		15.4	385.5	15.4	61.7
		169.6	77.2	308.5	92.6
		555.1	77.1	46.3	200.5
		61.7	30.8	61.6	925.3
		293	107.9	92.5	231.3
		46.2	108	169.7	200.5
		15.4	231.3	30.9	138.8
		169.7	77.1	77.1	15.4
		92.5	15.5	231.4	92.5
		246.7	0	30.8	15.4
		246.7	154.2	46.3	15.4
		370.1	108	632.2	92.6
		339.3	15.4	370.1	15.4
		61.7	92.6	185	123.4

## Sheet: Supplementary Figure 10
				Count	pH
			0	0	7.3
			49	0
			60		7
			98	0
			120		6.9
			146	0
			180		6.8
			195	0
			240		6.8
			244	0
			293	0
			300		6.8
			341	0
			390	0
			439	0
			488	0
			537	0
			585.424	1
			600		6.7
			634.207	10
			682.991	18
			731.774	18
			780.557	21
			829.34	21
			878.124	22
			926.907	30
			975.69	30
			1024.47	38
			1073.26	31
			1122.04	36
			1170.82	37
			1200		6.4
			1219.61	37
			1268.39	38
			1800		6.2
			3600		5.5
			7200		5.1
					5.2

## Sheet: Supplementary Figure 11
			NPmoc
				agarose	supra
			0	1109.5	2062
			0.01542	1123	2061
			0.03084	1137	2080.5
			0.04626	1150.5	2115.5
			0.06169	1162.5	2161
			0.07711	1173	2213.5
			0.09253	1182.5	2269
			0.10795	1191	2324
			0.12337	1199	2376.5
			0.13879	1206.5	2426
			0.15422	1214	2472
			0.16964	1221.5	2515
			0.18506	1228.5	2555.5
			0.20048	1235	2594
			0.2159	1240	2631
			0.23132	1242.5	2666.5
			0.24675	1243	2699.5
			0.26217	1241	2729
			0.27759	1236	2754
			0.29301	1229.5	2771.5
			0.30843	1221.5	2780.5
			0.32385	1212	2781.5
			0.33928	1202.5	2774
			0.3547	1194.5	2759.5
			0.37012	1188	2742
			0.38554	1182.5	2726
			0.40096	1179	2716
			0.41638	1177.5	2717.5
			0.43181	1176	2735
			0.44723	1174.5	2771.5
			0.46265	1173	2829.5
			0.47807	1170	2907.5
			0.49349	1165.5	3002.5
			0.50891	1160	3110.5
			0.52434	1153.5	3224.5
			0.53976	1146.5	3336
			0.55518	1140	3436
			0.5706	1135	3516
			0.58602	1131.5	3568.5
			0.60144	1129	3586
			0.61687	1129	3563
			0.63229	1131.5	3498
			0.64771	1135.5	3391
			0.66313	1141	3245
			0.67855	1147	3066.5
			0.69397	1153.5	2864.5
			0.7094	1159.5	2650
			0.72482	1164	2436
			0.74024	1166.5	2235.5
			0.75566	1166.5	2060.5
			0.77108	1164.5	1922
			0.7865	1160.5	1828
			0.80193	1155	1782.5
			0.81735	1149	1786
			0.83277	1143	1835.5
			0.84819	1137.5	1922.5
			0.86361	1132.5	2036
			0.87903	1128	2163
			0.89446	1124	2290
			0.90988	1120.5	2403.5
			0.9253	1117.5	2491.5
			0.94072	1114.5	2545.5
			0.95614	1112	2561
			0.97156	1109.5	2536.5
			0.98698	1107.5	2474.5
			1.00241	1106.5	2381.5
			1.01783	1106	2265.5
			1.03325	1107	2137
			1.04867	1110.5	2005.5
			1.06409	1116.5	1880
			1.07951	1125.5	1767
			1.09494	1138	1670.5
			1.11036	1153	1593
			1.12578	1170.5	1533.5
			1.1412	1190	1490
			1.15662	1210	1459.5
			1.17204	1230	1438.5
			1.18747	1248.5	1424
			1.20289	1264.5	1414.5
			1.21831	1278	1410
			1.23373	1288.5	1411.5
			1.24915	1295.5	1421.5
			1.26457	1298.5	1443
			1.28	1298.5	1479
			1.29542	1296	1532
			1.31084	1291.5	1603.5
			1.32626	1285.5	1694
			1.34168	1278	1802
			1.3571	1270.5	1925
			1.37253	1264	2059.5
			1.38795	1259	2200
			1.40337	1255.5	2340
			1.41879	1253.5	2474
			1.43421	1253.5	2596
			1.44963	1255	2698.5
			1.46506	1257	2777
			1.48048	1258.5	2827.5
			1.4959	1259	2846
			1.51132	1257.5	2832
			1.52674	1252.5	2786
			1.54216	1244.5	2710.5
			1.55759	1233	2609.5
			1.57301	1218.5	2489
			1.58843	1202.5	2356
			1.60385	1186	2217
			1.61927	1170	2080
			1.63469	1155.5	1952
			1.65012	1144.5	1838.5
			1.66554	1137	1743.5
			1.68096	1132.5	1670.5
			1.69638	1131.5	1622
			1.7118	1133	1598.5
			1.72722	1135.5	1600
			1.74265	1138.5	1626.5
			1.75807	1141.5	1678
			1.77349	1143.5	1754.5
			1.78891	1144	1855.5
			1.80433	1143	1981
			1.81975	1141	2130.5
			1.83518	1139	2302.5
			1.8506	1137.5	2495
			1.86602	1137.5	2703.5
			1.88144	1140	2923
			1.89686	1145	3147
			1.91228	1153.5	3367
			1.9277	1165.5	3576
			1.94313	1180	3765.5
			1.95855	1197.5	3926.5
			1.97397	1217.5	4053
			1.98939	1238	4138.5
			2.00481	1258.5	4178
			2.02023	1278	4169
			2.03566	1295	4111
			2.05108	1310	4006.5
			2.0665	1322	3859
			2.08192	1330.5	3675
			2.09734	1336	3464.5
			2.11276	1339.5	3237.5
			2.12819	1341	3005.5
			2.14361	1341	2781
			2.15903	1340	2575.5
			2.17445	1338	2399
			2.18987	1335	2259
			2.20529	1330.5	2159.5
			2.22072	1325	2101.5
			2.23614	1318.5	2083.5
			2.25156	1310.5	2100
			2.26698	1301.5	2143.5
			2.2824	1292	2205
			2.29782	1282	2274.5
			2.31325	1272.5	2343
			2.32867	1263.5	2402
			2.34409	1255.5	2445
			2.35951	1249.5	2468
			2.37493	1245.5	2468
			2.39035	1243	2444.5
			2.40578	1241	2399
			2.4212	1240	2335.5
			2.43662	1240	2257.5
			2.45204	1240	2169
			2.46746	1240.5	2075.5
			2.48288	1241.5	1980.5
			2.49831	1243	1888.5
			2.51373	1245	1802.5
			2.52915	1247.5	1725
			2.54457	1251	1658.5
			2.55999	1254.5	1603.5
			2.57541	1258	1561
			2.59084	1261.5	1530
			2.60626	1264	1509.5
			2.62168	1265	1499
			2.6371	1265.5	1496
			2.65252	1265.5	1498
			2.66794	1265	1504
			2.68337	1265	1512.5
			2.69879	1265	1521.5
			2.71421	1265.5	1531
			2.72963	1267	1541.5
			2.74505	1268.5	1553
			2.76047	1269	1566.5
			2.7759	1269	1583.5
			2.79132	1269	1605.5
			2.80674	1269	1634
			2.82216	1269	1670.5
			2.83758	1270	1716.5
			2.853	1272	1772.5
			2.86842	1275	1839.5
			2.88385	1280	1918
			2.89927	1286.5	2007
			2.91469	1294	2106
			2.93011	1302.5	2213
			2.94553	1311.5	2326
			2.96095	1320	2442.5
			2.97638	1327	2558
			2.9918	1332	2669.5
			3.00722	1334	2773
			3.02264	1332.5	2863.5
			3.03806	1327.5	2938
			3.05348	1319	2994
			3.06891	1308	3029
			3.08433	1294.5	3041
			3.09975	1279.5	3030
			3.11517	1264.5	2997.5
			3.13059	1249.5	2945
			3.14601	1235	2875.5
			3.16144	1222	2793
			3.17686	1210	2701.5
			3.19228	1199.5	2604.5
			3.2077	1190.5	2504.5
			3.22312	1182.5	2404.5
			3.23854	1176	2306.5
			3.25397	1171.5	2211
			3.26939	1169	2119
			3.28481	1168	2031
			3.30023	1168.5	1948.5
			3.31565	1170.5	1872.5
			3.33107	1174.5	1803.5
			3.3465	1179.5	1743
			3.36192	1185	1693
			3.37734	1191.5	1655
			3.39276	1198.5	1630
			3.40818	1205	1620
			3.4236	1211	1626
			3.43903	1216	1649
			3.45445	1219	1690.5
			3.46987	1219.5	1751.5
			3.48529	1217	1832
			3.50071	1211	1931.5
			3.51613	1201	2049.5
			3.53156	1187.5	2184
			3.54698	1171.5	2331.5
			3.5624	1153	2487
			3.57782	1133	2645
			3.59324	1112.5	2799
			3.60866	1092	2942
			3.62409	1073.5	3067
			3.63951	1057.5	3167
			3.65493	1044	3236.5
			3.67035	1034	3271.5
			3.68577	1027.5	3268.5
			3.70119	1024.5	3227
			3.71661	1025	3149.5
			3.73204	1028.5	3039
			3.74746	1034.5	2901
			3.76288	1042.5	2742.5
			3.7783	1053	2572
			3.79372	1066	2398
			3.80914	1081.5	2227.5
			3.82457	1098.5	2067.5
			3.83999	1116.5	1923
			3.85541	1136	1797
			3.87083	1155	1691
			3.88625	1172.5	1604
			3.90167	1187.5	1534
			3.9171	1199	1479
			3.93252	1207	1437
			3.94794	1211.5	1405
			3.96336	1212	1381.5
			3.97878	1209	1365.5
			3.9942	1204	1357
			4.00963	1197.5	1356.5
			4.02505	1190	1363

## Sheet: Supplementary Figure 21
phos				Lys			Gal			DBS		Ald	120	0	NP
	0	32											240	0		0	171
	23	57					0	53					360	0		23	193
	46	81					23	52		0	0		480	0		47	201
	69	77					46	50		120	0		600	0		70	183
	92	82		0	82		69	68		240	13		720	0		93	175
	115	79		23	84		92	68		360	175		840	0		117	176
	138	95		46	89		115	78		480	153		960	0		140	167
	161	92		70	97		138	88		600	149		1080	0		164	175
	184	89		93	104		161	79		720	84		1200	25		187	164
	207	93		116	115		184	82		840	67		1320	60		211	158
	232	103		139	102		207	80		960	47		1440	86		234	161
	254	94		163	100		230	94					1560	104		258	155
	277	100		186	120		253	87					1680	109		281	158
	300	99		209	116		276	78					1800	110		304	147
	323	100		232	124		299	84					1920	125		328	158
	346	97		256	129		322	82					2040	127		351	158
	369	102		279	125		345	76					2160	122		375	155
	392	89		302	123		368	71					2280	120		398	149
	415	104		325	133		391	71					2400	127		422	152
	438	111		349	124		414	78								445	166
				372	119		437	81
				395	123			78
				419	124			68

## Sheet: Supplementary Figure 22
			supra	aga
		0	175	63
		49	222	57
		98	214	94
		146	239	95
		195	250	97
		244	261	115
		293	256	115
		341	267	133
		390	267	112
		439	270	121
		488	262	111
		537	284	125
		585.424	278	119
		634.207	267	129
		682.991	274	111
		731.774	270	121
		780.557	280	118
		829.34	284	127
		878.124	283	129
		926.907	284	128
		975.69	268	128
		1024.47	281	130
		1073.26	271	138

[truncated: 14 more sheets: Supplementary Figure 23, Supplementary Figure 24, Supplementary Figure 25, Supplementary Figure 26, Supplementary Figure 27, Supplementary Figure 28, Supplementary Figure 30., Supplementary Figure 31, Supplemeantary Figure 32, Supplemeantary Figure 33, Supplemeantary Figure 34, Supplementary Figure 35, Supplementary Figure 36, Supplementary Talbe3]
